# Supplementary material for: Wakefulness Induced by TAAR1 Partial Agonism in Mice Is Mediated Through Dopaminergic Neurotransmission
Source: Int J Mol Sci. 2024 Oct 22;25(21):11351. doi: 10.3390/ijms252111351 (PMC11547084; doi:10.3390/ijms252111351)
Supplement: Supplementary file 1 [file ijms-25-11351-s001.zip]

Archive with 1 entries (1 files):
- ijms-3220377-supplementary.pdf
